# Supplementary material for: Quantitative Real-Time RT-PCR Verifying Gene Expression Profile of Cavitations Within Human Jaw Bone
Source: Biomedicines. 2025 May 8;13(5):1144. doi: 10.3390/biomedicines13051144 (PMC12109557; doi:10.3390/biomedicines13051144)
Supplement: Supplementary file 1 [file biomedicines-13-01144-s001.zip]

Archive with 1 entries (1 files):
- biomedicines-3535612-supplementary.pdf
